# Supplementary material for: Accelerating Biologics PBPK Modelling with Automated Model Building: A Tutorial
Source: Pharmaceutics. 2025 May 2;17(5):604. doi: 10.3390/pharmaceutics17050604 (PMC12115112; doi:10.3390/pharmaceutics17050604)
Supplement: Supplementary file 1 [file pharmaceutics-17-00604-s001.zip]

Archive with 1 entries (1 files):
- pharmaceutics-3586076-supplementary.pdf
